# Supplementary material for: Initial high-resolution microscopic mapping of active and inactive regulatory sequences proves non-random 3D arrangements in chromatin domain clusters
Source: Epigenetics Chromatin. 2017 Aug 7;10:39. doi: 10.1186/s13072-017-0146-0 (PMC5547466; doi:10.1186/s13072-017-0146-0)
Supplement: Supplementary file 2 — Additional file 2. Overview of type, sequence location and open chromatin marks of TREs targeted by probe sets used in this study (fosmid pools 1 and 2; 6-kb probes 1 and 2). Data are based on [52]. For the segment covered by 6-kb probe 2, no TREs were identified in the used databases. Sequence coordinates represent the coordinates for hg38 after conversion of hg19 into hg38 by liftover. The used databases do not provide data on ‘open chromatin marks’ H3K9ac and H3K4me3 as additional indirect information for their state of activity at the respective loci in BJ1 cells. In the sheet ‘open chromatin marks,’ available data for IMR90 fibroblasts are shown instead. IMR90 cells show an almost identical DHS[+] profile to BJ1 cells (www.roadmapepigenomics.org); accordingly, similar epigenetic signatures between both cell lines can be assumed. [file 13072_2017_146_MOESM2_ESM.xlsx]

## Sheet: Regulatory Features
region	chromosome_name	chromosome_start	chromosome_end	feature_type_name
1:55707421:55753448	1	55707273	55707675	Open chromatin
1:55707421:55753448	1	55709288	55709805	Open chromatin
1:55707421:55753448	1	55711986	55712702	Open chromatin
1:55707421:55753448	1	55716098	55717473	Open chromatin
1:55707421:55753448	1	55717801	55720801	Enhancer
1:55707421:55753448	1	55722871	55723520	Open chromatin
1:55707421:55753448	1	55724242	55725725	Open chromatin
1:55707421:55753448	1	55726693	55727579	Open chromatin
1:55707421:55753448	1	55734887	55735685	Open chromatin
1:55707421:55753448	1	55741461	55742070	Open chromatin
1:55707421:55753448	1	55745601	55746200	CTCF Binding Site
1:55707421:55753448	1	55746801	55747200	CTCF Binding Site
1:55707421:55753448	1	55747353	55747961	Open chromatin
1:55707421:55753448	1	55748535	55748941	Open chromatin
1:55707421:55753448	1	55751782	55752131	Open chromatin
12:114389414:114431399	12	114395750	114396573	Open chromatin
12:114389414:114431399	12	114399291	114400250	TF binding site
12:114389414:114431399	12	114400508	114401716	Open chromatin
12:114389414:114431399	12	114402978	114403417	TF binding site
12:114389414:114431399	12	114404591	114406619	Open chromatin
12:114389414:114431399	12	114407911	114409943	Open chromatin
12:114389414:114431399	12	114411119	114411458	Open chromatin
12:114389414:114431399	12	114425210	114425665	Open chromatin
12:114389414:114431399	12	114430234	114430967	Open chromatin
2:66840118:66892874	2	66839600	66841001	Enhancer
2:66840118:66892874	2	66845284	66845736	Open chromatin
2:66840118:66892874	2	66851332	66852050	Open chromatin
2:66840118:66892874	2	66853670	66854001	Open chromatin
2:66840118:66892874	2	66854214	66854737	Open chromatin
2:66840118:66892874	2	66863200	66863800	Enhancer
2:66840118:66892874	2	66865143	66865535	Open chromatin
2:66840118:66892874	2	66866349	66867476	Open chromatin
2:66840118:66892874	2	66868891	66869547	Open chromatin
2:66840118:66892874	2	66872050	66872400	Open chromatin
2:66840118:66892874	2	66872439	66872878	Open chromatin
2:66840118:66892874	2	66873045	66873410	Open chromatin
2:66840118:66892874	2	66873945	66874784	Open chromatin
2:66840118:66892874	2	66885777	66886205	Open chromatin
2:66840118:66892874	2	66888800	66889201	Enhancer
2:237381840:237423842	2	237383788	237384576	Open chromatin
2:237381840:237423842	2	237389823	237390231	Open chromatin
2:237381840:237423842	2	237391192	237391510	Open chromatin
2:237381840:237423842	2	237392155	237392512	Open chromatin
2:237381840:237423842	2	237393489	237394004	Open chromatin
2:237381840:237423842	2	237402874	237403781	Open chromatin
2:237381840:237423842	2	237404935	237405988	Open chromatin
2:237408967:237414793	2	237407709	237409200	Promoter Flanking Region
2:237408967:237414793	2	237409401	237409800	Promoter Flanking Region
2:237408967:237414793	2	237410001	237410400	CTCF Binding Site
2:237408967:237414793	2	237411800	237414401	Promoter
3:35163004:35200482	3	35178601	35178800	CTCF Binding Site
3:35163004:35200482	3	35181401	35181800	CTCF Binding Site
3:35163004:35200482	3	35183869	35184664	Open chromatin
3:35163004:35200482	3	35184743	35185162	Open chromatin
3:35163004:35200482	3	35194569	35195068	Open chromatin
3:35163004:35200482	3	35200064	35200553	Open chromatin
3:73590497:73633812	3	73600000	73601401	Enhancer
3:73590497:73633812	3	73602200	73602401	Enhancer
3:73590497:73633812	3	73604000	73605000	Enhancer
3:73590497:73633812	3	73605303	73605965	Open chromatin
3:73590497:73633812	3	73611112	73611612	Open chromatin
3:73590497:73633812	3	73614400	73614801	Enhancer
3:73590497:73633812	3	73618482	73618836	Open chromatin
3:73590497:73633812	3	73621600	73622601	Promoter
3:73590497:73633812	3	73623000	73625801	Promoter
5:179248289:179328395	5	179254296	179254621	Open chromatin
5:179248289:179328395	5	179256318	179257048	Open chromatin
5:179248289:179328395	5	179257369	179257814	Open chromatin
5:179248289:179328395	5	179259041	179259738	Open chromatin
5:179248289:179328395	5	179261240	179261718	TF binding site
5:179248289:179328395	5	179264712	179267199	Promoter Flanking Region
5:179248289:179328395	5	179269600	179271601	Enhancer
5:179248289:179328395	5	179273001	179273800	Enhancer
5:179248289:179328395	5	179274002	179278404	Promoter Flanking Region
5:179248289:179328395	5	179284789	179285690	Promoter Flanking Region
5:179248289:179328395	5	179285801	179286000	Enhancer
5:179248289:179328395	5	179288081	179288723	Open chromatin
5:179248289:179328395	5	179293208	179293693	Open chromatin
5:179248289:179328395	5	179294156	179294528	Open chromatin
5:179248289:179328395	5	179294730	179295257	Open chromatin
5:179248289:179328395	5	179298201	179298800	CTCF Binding Site
5:179248289:179328395	5	179299601	179299800	CTCF Binding Site
5:179248289:179328395	5	179300726	179301267	Open chromatin
5:179248289:179328395	5	179303601	179305400	CTCF Binding Site
5:179248289:179328395	5	179304325	179305019	Open chromatin
5:179248289:179328395	5	179306081	179306568	Open chromatin
5:179248289:179328395	5	179307390	179307752	Open chromatin
5:179248289:179328395	5	179314200	179315600	Enhancer
5:179248289:179328395	5	179316201	179316600	CTCF Binding Site
5:179248289:179328395	5	179318159	179318675	Open chromatin
5:179248289:179328395	5	179319401	179319600	Promoter Flanking Region
5:179248289:179328395	5	179319604	179320379	Open chromatin
5:179248289:179328395	5	179322396	179322765	Open chromatin
5:179248289:179328395	5	179326000	179326601	Enhancer

## Sheet: External Features
region	chromosome_name	chromosome_start	chromosome_end	feature_type_description
1:55707421:55753448	1	55718784	55719211	FANTOM enhancers, permissive
1:55707421:55753448	1	55718784	55719211	FANTOM enhancers, robust
1:55707421:55753448	1	55720388	55720476	FANTOM enhancers, permissive
1:55707421:55753448	1	55720388	55720476	FANTOM enhancers, robust
12:114389414:114431399	12	114395565	114395575	FANTOM TSS, strict
12:114389414:114431399	12	114395565	114396009	FANTOM enhancers, permissive
12:114389414:114431399	12	114395565	114396009	FANTOM enhancers, robust
12:114389414:114431399	12	114395934	114395970	FANTOM TSS, strict
12:114389414:114431399	12	114397102	114397102	FANTOM TSS, strict
12:114389414:114431399	12	114398867	114398872	FANTOM TSS, relaxed
12:114389414:114431399	12	114399284	114399284	FANTOM TSS, strict
12:114389414:114431399	12	114399314	114399315	FANTOM TSS, relaxed
12:114389414:114431399	12	114399409	114399415	FANTOM TSS, relaxed
12:114389414:114431399	12	114399590	114399600	FANTOM TSS, relaxed
12:114389414:114431399	12	114399615	114399622	FANTOM TSS, relaxed
12:114389414:114431399	12	114399653	114399660	FANTOM TSS, relaxed
12:114389414:114431399	12	114400642	114400643	FANTOM TSS, strict
12:114389414:114431399	12	114403814	114403843	FANTOM TSS, strict
12:114389414:114431399	12	114403913	114403921	FANTOM TSS, strict
12:114389414:114431399	12	114404087	114404087	FANTOM TSS, strict
12:114389414:114431399	12	114404205	114404211	FANTOM TSS, strict
12:114389414:114431399	12	114404574	114404974	FANTOM enhancers, permissive
12:114389414:114431399	12	114404574	114404974	FANTOM enhancers, robust
12:114389414:114431399	12	114405692	114405701	FANTOM TSS, relaxed
12:114389414:114431399	12	114405726	114405729	FANTOM TSS, relaxed
12:114389414:114431399	12	114405736	114405747	FANTOM TSS, relaxed
12:114389414:114431399	12	114405758	114405771	FANTOM TSS, relaxed
12:114389414:114431399	12	114405783	114405795	FANTOM TSS, relaxed
12:114389414:114431399	12	114405803	114405816	FANTOM TSS, relaxed
12:114389414:114431399	12	114405824	114405834	FANTOM TSS, relaxed
12:114389414:114431399	12	114405859	114405859	FANTOM TSS, relaxed
12:114389414:114431399	12	114406012	114406027	FANTOM TSS, strict
12:114389414:114431399	12	114406048	114406062	FANTOM TSS, strict
12:114389414:114431399	12	114406106	114406116	FANTOM TSS, strict
12:114389414:114431399	12	114406136	114406150	FANTOM TSS, strict
12:114389414:114431399	12	114406264	114406284	FANTOM TSS, relaxed
12:114389414:114431399	12	114406366	114406391	FANTOM TSS, strict
12:114389414:114431399	12	114406503	114406541	FANTOM TSS, strict
12:114389414:114431399	12	114408006	114408019	FANTOM TSS, strict
12:114389414:114431399	12	114408030	114408043	FANTOM TSS, strict
12:114389414:114431399	12	114408057	114408063	FANTOM TSS, strict
12:114389414:114431399	12	114408114	114408135	FANTOM TSS, strict
12:114389414:114431399	12	114408145	114408146	FANTOM TSS, strict
12:114389414:114431399	12	114408166	114408195	FANTOM TSS, strict
12:114389414:114431399	12	114408268	114408274	FANTOM TSS, strict
12:114389414:114431399	12	114408281	114408281	FANTOM TSS, strict
12:114389414:114431399	12	114408381	114408381	FANTOM TSS, strict
12:114389414:114431399	12	114408551	114408574	FANTOM TSS, strict
12:114389414:114431399	12	114408627	114408662	FANTOM TSS, strict
12:114389414:114431399	12	114408735	114408765	FANTOM TSS, strict
12:114389414:114431399	12	114408826	114408842	FANTOM TSS, strict
12:114389414:114431399	12	114408911	114408919	FANTOM TSS, relaxed
12:114389414:114431399	12	114408924	114408936	FANTOM TSS, relaxed
12:114389414:114431399	12	114408942	114408948	FANTOM TSS, relaxed
12:114389414:114431399	12	114408970	114408984	FANTOM TSS, relaxed
12:114389414:114431399	12	114409015	114409015	FANTOM TSS, strict
12:114389414:114431399	12	114409487	114409498	FANTOM TSS, strict
12:114389414:114431399	12	114409825	114409836	FANTOM TSS, strict
12:114389414:114431399	12	114414020	114414020	FANTOM TSS, relaxed
13:68546210:68591025	13	68575421	68575559	FANTOM enhancers, permissive
2:66840118:66892874	2	66839966	66840380	FANTOM enhancers, permissive
2:66840118:66892874	2	66839966	66840380	FANTOM enhancers, robust
2:237381840:237423842	2	237384240	237384649	FANTOM enhancers, permissive
2:237381840:237423842	2	237384240	237384649	FANTOM enhancers, robust
2:237381840:237423842	2	237387902	237387943	FANTOM TSS, relaxed
2:237381840:237423842	2	237388008	237388012	FANTOM TSS, strict
2:237381840:237423842	2	237388026	237388038	FANTOM TSS, strict
2:237381840:237423842	2	237388148	237388163	FANTOM TSS, relaxed
2:237381840:237423842	2	237391199	237391489	FANTOM enhancers, permissive
2:237381840:237423842	2	237391199	237391489	FANTOM enhancers, robust
2:237381840:237423842	2	237396755	237396791	FANTOM TSS, strict
2:237381840:237423842	2	237396797	237396820	FANTOM TSS, strict
2:237381840:237423842	2	237396839	237396851	FANTOM TSS, strict
2:237381840:237423842	2	237408381	237408694	FANTOM enhancers, permissive
2:237381840:237423842	2	237408381	237408694	FANTOM enhancers, robust
2:237408967:237414793	2	237411768	237412412	FANTOM enhancers, permissive
2:237408967:237414793	2	237411768	237412412	FANTOM enhancers, robust
2:237408967:237414793	2	237411870	237411886	FANTOM TSS, relaxed
2:237408967:237414793	2	237412059	237412076	FANTOM TSS, relaxed
2:237408967:237414793	2	237412740	237413065	FANTOM enhancers, permissive
2:237408967:237414793	2	237412740	237413065	FANTOM enhancers, robust
2:237408967:237414793	2	237412920	237412937	FANTOM TSS, relaxed
2:237408967:237414793	2	237413595	237413618	FANTOM TSS, relaxed
2:237408967:237414793	2	237414128	237414148	FANTOM TSS, strict
2:237408967:237414793	2	237414158	237414181	FANTOM TSS, strict
2:237408967:237414793	2	237414271	237414280	FANTOM TSS, strict
2:237408967:237414793	2	237414282	237414297	FANTOM TSS, strict
2:237408967:237414793	2	237414341	237414363	FANTOM TSS, strict
2:237408967:237414793	2	237414365	237414395	FANTOM TSS, strict
2:237408967:237414793	2	237414405	237414409	FANTOM TSS, strict
2:237408967:237414793	2	237414531	237414551	FANTOM TSS, strict
3:73590497:73633812	3	73623524	73623531	FANTOM TSS, strict
3:73590497:73633812	3	73623561	73623565	FANTOM TSS, strict
3:73590497:73633812	3	73623585	73623592	FANTOM TSS, strict
3:73590497:73633812	3	73623621	73623640	FANTOM TSS, strict
3:73590497:73633812	3	73624093	73624095	FANTOM TSS, relaxed
3:73590497:73633812	3	73624125	73624133	FANTOM TSS, relaxed
3:73590497:73633812	3	73624156	73624162	FANTOM TSS, relaxed
3:73590497:73633812	3	73624174	73624181	FANTOM TSS, relaxed
3:73590497:73633812	3	73624192	73624200	FANTOM TSS, relaxed
3:73590497:73633812	3	73624313	73624345	FANTOM TSS, strict
3:73590497:73633812	3	73624341	73624359	FANTOM TSS, relaxed
3:73590497:73633812	3	73624373	73624390	FANTOM TSS, relaxed
3:73590497:73633812	3	73624435	73624439	FANTOM TSS, strict
3:73590497:73633812	3	73624462	73624470	FANTOM TSS, strict
3:73590497:73633812	3	73624586	73624594	FANTOM TSS, strict
3:73590497:73633812	3	73624730	73624749	FANTOM TSS, strict
3:73590497:73633812	3	73624810	73624840	FANTOM TSS, strict
3:73590497:73633812	3	73624935	73624948	FANTOM TSS, strict
3:73590497:73633812	3	73625232	73625276	FANTOM TSS, strict
3:73590497:73633812	3	73625456	73625461	FANTOM TSS, strict
3:73590497:73633812	3	73625566	73625583	FANTOM TSS, relaxed
3:73590497:73633812	3	73625606	73625617	FANTOM TSS, relaxed
5:179248289:179328395	5	179259282	179259295	FANTOM TSS, relaxed
5:179248289:179328395	5	179259339	179259347	FANTOM TSS, relaxed
5:179248289:179328395	5	179265524	179265975	FANTOM enhancers, permissive
5:179248289:179328395	5	179265524	179265975	FANTOM enhancers, robust
5:179248289:179328395	5	179265888	179265890	FANTOM TSS, relaxed
5:179248289:179328395	5	179267383	179267383	FANTOM TSS, relaxed
5:179248289:179328395	5	179269464	179269468	FANTOM TSS, relaxed
5:179248289:179328395	5	179271075	179271112	FANTOM TSS, relaxed
5:179248289:179328395	5	179274249	179274250	FANTOM TSS, relaxed
5:179248289:179328395	5	179274297	179274297	FANTOM TSS, relaxed
5:179248289:179328395	5	179286214	179286215	FANTOM TSS, relaxed
5:179248289:179328395	5	179302378	179302777	FANTOM enhancers, permissive
5:179248289:179328395	5	179302378	179302777	FANTOM enhancers, robust
5:179248289:179328395	5	179314194	179314502	FANTOM enhancers, permissive
5:179248289:179328395	5	179314194	179314502	FANTOM enhancers, robust
5:179248289:179328395	5	179314501	179314502	FANTOM TSS, relaxed

## Sheet: open Chrom marks 
region	chromosome_name	chromosome_start	chromosome_end	feature_type_name	epigenome_name*
1:55707421:55753448	1	55715353	55717096	H3K9ac	IMR90(BJ1)	* IMR90 and BJ1 cells have almost identical DHS profiles ( (www.roadmapepigenomics.org; data available on request) and were therefiore used as reference)
1:55707421:55753448	1	55717386	55718937	H3K9ac	IMR90(BJ1)
1:55707421:55753448	1	55719059	55720758	H3K9ac	IMR90(BJ1)
1:55707421:55753448	1	55741875	55742730	H3K9ac	IMR90(BJ1)
12:114389414:114431399	12	114395385	114415648	H3K9ac	IMR90(BJ1)
12:114389414:114431399	12	114399184	114415422	H3K4me3	IMR90(BJ1)
2:66840118:66892874	2	66840241	66841297	H3K4me3	IMR90(BJ1)
2:66840118:66892874	2	66840277	66841678	H3K9ac	IMR90(BJ1)
2:66840118:66892874	2	66862997	66863806	H3K9ac	IMR90(BJ1)
2:66840118:66892874	2	66871960	66873904	H3K9ac	IMR90(BJ1)
2:66840118:66892874	2	66888550	66889392	H3K9ac	IMR90(BJ1)
2:237381840:237423842	2	237384378	237385351	H3K9ac	IMR90(BJ1)
2:237408967:237414793	2	237408167	237414936	H3K9ac	IMR90(BJ1)
2:237408967:237414793	2	237409302	237414723	H3K4me3	IMR90(BJ1)
2:237381840:237423842	2	237421353	237421744	H3K9ac	IMR90(BJ1)
3:73590497:73633812	3	73621253	73626097	H3K4me3	IMR90(BJ1)
3:73590497:73633812	3	73621453	73624348	H3K9ac	IMR90(BJ1)
3:73590497:73633812	3	73624380	73624947	H3K9ac	IMR90(BJ1)
3:73590497:73633812	3	73624984	73626216	H3K9ac	IMR90(BJ1)
5:179248289:179328395	5	179264225	179265665	H3K9ac	IMR90(BJ1)
5:179248289:179328395	5	179265851	179268536	H3K9ac	IMR90(BJ1)
5:179248289:179328395	5	179269639	179271860	H3K9ac	IMR90(BJ1)
5:179248289:179328395	5	179274979	179276112	H3K9ac	IMR90(BJ1)
5:179248289:179328395	5	179276130	179277379	H3K9ac	IMR90(BJ1)
5:179248289:179328395	5	179313092	179315589	H3K9ac	IMR90(BJ1)
5:179248289:179328395	5	179319730	179320537	H3K9ac	IMR90(BJ1)
Note 1: none of these regions shows 'open' chromatin marks H3K4me3 or H3K9ac in A549 cells
Note 2: To our knowledge the used databases (see Zerbino et al. 2015) do not provide data on open chromatin marks for BJ1 fibroblasts.As additional indirect information for their state of activity we provide data on ‘open’ chromatin marks H3K9ac and H3K4me3 at the respective loci available data for IMR90 fibroblasts. Since IMR90 and BJ1 cells are almost identical in their DHS[+] profile (www.road…
