# Supplementary material for: Initial high-resolution microscopic mapping of active and inactive regulatory sequences proves non-random 3D arrangements in chromatin domain clusters
Source: Epigenetics Chromatin. 2017 Aug 7;10:39. doi: 10.1186/s13072-017-0146-0 (PMC5547466; doi:10.1186/s13072-017-0146-0)
Supplement: Supplementary file 20 — Additional file 20. Position and primer sequences used for amplification of ~1-kb subfragments for assembling of 6-kb probes 1 and 2. Data are based on hg19. [file 13072_2017_146_MOESM20_ESM.xls]

## Sheet: probe 1
chromosome	amplicon_hg19_start	amplicon_hg19_end	primer_pair_name	left_primer_name	left_primer_seq	right_primer_name	right_primer_seq	left_primer_length	left_primer_tm	left_primer_gc	right_primer_length	right_primer_tm	right_primer_gc	amplicon_length	amplicon_tm	amplicon_gc	amplicon_seq
chr2	238317610	238318610	DHS_positive-13	DHS_positive-13L	TGGGAAGAGTACCTTTCTCCACAT	DHS_positiveR	ATCAAAGGAGGCATCTTTGTTCC	24	62.368	45.833	23	62.788	43.478	1001	81.752	37.5624	TGGGAAGAGTACCTTTCTCCACATGGCACCCTAAAATACACTCTTAAAGGCTTGTCCCCCTTGAAATGTCCAGATTCCAAGATGTCTGCATATTGGAAACATCAGAcaattctgctactagctctgtggccctgtcactgggcatacctctctgagctctctttcttcatctgaagcataaagggcgtggaGAAACCATCCACCAAGGTAGTAGTTTTTTTGATATTTCAATTAGCCAAACAGAAATTATATGTTTGCCAACCAGAAGAGAGGGGGCTATGTCTTAGTCATTTTTTTAATATTCCCCAAGAATGTATTCTCTTTTTTTATTAttttattattattatactttaagttttagggtacatgtgcacaacatgcaggtttgttacatatgta…
chr2	238318135	238319146	DHS_positive-14	DHS_positive-14L	TGAGAACAcaaagaccaaccaaag	DHS_positiveR	gggagaccttgtctctacaaaagc	24	62.605	41.667	24	61.785	50	1012	82.678	39.6245	TGAGAACAcaaagaccaaccaaagggttaggtttttgttttttttgtttgtttgtttgtttgtttgttttgctctgagctagaattgtctccctcagagtcttaatgctggttatctcaagcgaacagacataaatctgagagtcagtaatatatatttgtattaataaaTATTCAAGACGAGACATTCATAATCATAGCTTGTGTGAATTTTTAAAAGTATGTTAAAACCCATTGTCCATTATTAGGGGAAAGTATCAAAGGACATGTCACGAGCACCCTTACAGTTCTAAAATCCGGTAATTCTACAGGGATACGCAATGGCATGAATATGCAAACCTACTTTGGTTCTCAAGCACCCGACTGTTCATTTAAACCTCTGTAATTAGATATGGGTAAA…
chr2	238318679	238319680	DHS_positive-15	DHS_positive-15L	CTTCCGTTATTATGAACAGCCACA	DHS_positiveR	GAGGAGGGACCTGACATTTAAAGA	24	62.34	41.667	24	61.955	45.833	1002	83.797	42.1158	CTTCCGTTATTATGAACAGCCACAATAAATATAATAATGACAATCATGTATTGAAATATCAGTCCTAAAACTGCCCGCAAGCTCTGCTGAGATGGTCATCACTGAGTTACTACAAACCCTGAAACTCCACCCTGGGAGACTCCAGGCACCACTTCAGAGATTTTTCTGAAGCTCGCAGAGATACACCTCCCTCTAGAGGAAAGAAAACCAAACTGCCTTTTCAAAAACAGACCAGGATGAACGTGCTAACTCAAAAtttcttttctttttttttttttttttttctgaaacagggtctggttctgtcgcccaggcgctgaagtgcagtggcatagtcacggctcactgcagcctcaacctcccaggctcaagtgatcctcccaactcagcctcgtagct…
chr2	238319218	238320207	DHS_positive-16	DHS_positive-16L	gattacagagatgagccacagtgc	DHS_positiveR	CTGCTCATCCTGACCTTAGTTTCA	24	62.412	50	24	61.969	45.833	990	83.482	41.4141	gattacagagatgagccacagtgcccagccCTCAAAATTTCATCTCTTTCCCAAAATGGACTATAAGACCAGAATGtattaaaaattatatttttcaaaattaaCAAAGTGAATTGTTGAAGGGAATATCTCTGCAAAATCAGGACCTGTGGAATACTCCCTGGAAATAAGACATTCATGACCACACATTAGAGGGGGCAAGCAACATGTTTTATTTAAAGAATAGGATTGTCCTTTCTTTGCACTGAATTTTTACACTGAATTCCACTGAAGTTTTACAGTGGAAACAGAGAAGCTGTATCTAGAAACGGGAGAATGAAGATAACCATTCTTGTCTAGTTCATGGCTGTCTGAATTAGTAGGAAACTTTAAAGCTCCCCCACTTTAAAATTTGGAGGG…
chr2	238319747	238320742	DHS_positive-17	DHS_positive-17L	ATGAAAAGTTTGCTCCCGTAAGTC	DHS_positiveR	GGTTTCTTGCTACCCAGAGGTTTA	24	61.944	41.667	24	61.931	45.833	996	85.941	46.8876	ATGAAAAGTTTGCTCCCGTAAGTCAGGGTGGAAAAGCTGCCTGGTACACAACATCCCTGTCAGATGGAAACCGCCTGCAATCCTTCCCCCAAGAGATAGCAGATTTTCAGCTTCTTCCAAAAAGAGCAGTGACAAAACTGAACTTTCAAATAAAAATTTTTGCTAAAGCTGTTACTGCGCCTGCAAGGAAGTGTCACGCAATAGTATTCACGACTTGCCGGTGAATTTTAAGTCCTAAACATGGAATTTCACATATAAGTGGGAGGTGATATCAACCGCTGGTGAAGACTACGCTTGATCCAGTTGTCTGAACACTCTGAGCAAGGAAACAAATGAAACCTCGCTGGCAAAAAGTCACTGCCAGCTTCCAAAGCTTCCAAAGAAGGCGGTCTTGTTTCA…
chr2	238320264	238321267	DHS_positive-18	DHS_positive-18L	CTCATCGGGGACGTATTAAGTTCT	DHS_positiveR	CGTTGATGACATTACTGGGACTTC	24	61.817	45.833	24	61.966	45.833	1004	88.054	51.5936	CTCATCGGGGACGTATTAAGTTCTAGGATAGGAAATCACAAAAGGCACTGATGATAAAGTCAGTGCAATTTGCTGAGTCCTGAATGCTTTAGAAATAAAATGAAGTGTGAAGTAAAGACAATTTTTCAGAAAGGTGCCTACCTCGTATCAAAAATATCATTCAGACCCCAGGTTTGGACATTTGCCACATGTCCCCTCACCTGTGGGCCACAACTATAGTGGGGTGGAACACGCTCCCTGCCAAGCAGGGAAAGAGCGGGGCCAAGGGCTAACATTCTAGAGGCTTCCCCAGCCACCTCCCAGAAAGGTGCTGTAGCCACACCCTCCAATGCCTGGATAGGAAAAGCCAGGACAGCCTCACTTCACCCCAACATGGAATTCCTTCCCAAGCCCTCTGCT…
chr2	238320834	238321843	DHS_positive-19	DHS_positive-19L	ACAAGCCCACTTCAGAAAGAAGAG	DHS_positiveR	CATGCTGCACAGAGGTGAGG	24	62.397	45.833	20	63.058	60	1010	90.14	56.2376	ACAAGCCCACTTCAGAAAGAAGAGCATACAGGTCCCCTCCTTCAGCGCCCTCCACCCCCAGGAGGTGGCCTGAGCAGGGCGGCCAGCCCCGGTATTCCGGTCACGGAACCGATGCCCCCGCCCCACGGTCCACCTCCCTTCTTTCTCGGTTCATTGGTAGAGTCTTAGTGAGCCCAAAGCAGTTTTCCCAACGAGATGTGAGTTATTTGGGATCCTCCGTCACTGGCTTGTCTGCTCTCCTTCAATGGGGAAggatttcactgccatctcaggcactcgctccctggcctgggcaaggaattccgcatctcagagcccctggttgctcattttgaaaaccaggaaactactgcatcagtggcttctgaccaaaaatctcttccaTTATCTTTAGCCCAA…
chr2	238321386	238322381	DHS_positive-20	DHS_positive-20L	AGGTTGAGCATCCACCATCC	DHS_positiveR	CCTAAGAGTGTGAGCACTTTTCCA	20	62.261	55	24	61.987	45.833	996	91.127	58.4337	AGGTTGAGCATCCACCATCCCCGTGAGCTCTGAGCACCCTGCAGCTCTAGCACCCTGTGGTCCTCGCCGGGGTGAGCTGTATGTGGGGAGAGAAGCCAGTCAGCCGGGGCCACAGCCCTGCCTCCCCATCCAGCACAGCAGACTCCCCTGTGCTCAGAGGGGTTTGCTCCTGGGGTCTGCACCGGCCTCGAAACTGGCTCCTGGGGCTTCCTGTGGAAGCAGATTTTTCTTTAACCACTCCCTAGTCCCTCCCAGTGACCCCACCCATACTTCAATACCCGTTCATTATCCAACATAGTAGGCCCCTTGAAACAGGTTCCCCAAACAGGCTGGCCACTGTCAGCGAACGTGTCCATCCTCAGCAAGAGAGGGCCCGAGCCCCACCCTGCATCCTCCGGG…
chr2	238321948	238322934	DHS_positive-21	DHS_positive-21L	CCAAGGGACAAAGTCTCCAATAGA	DHS_positiveR	TTTACAGTTTTGGGTCAGTTCTGC	24	62.782	45.833	24	61.708	41.667	987	88.135	51.773	CCAAGGGACAAAGTCTCCAATAGAGACTTCAGGTTCCTGGAAAGACGAAAGCTTGACGGCAATGACTGAGCGACCCTTTACTTGGCCCTGATCCTGAGCACCAGAGTTACTCCAATCTTGTGAAAGCAGCAAATGTGCTCCACCAGGACCTTCCCATGGGCGGCCCTGGGCAGAAAACCCATGCAGGTTGTTGCACCCTGACCTAGTGTCACCACCCAGAGAGCTCAGAGAACATCTCCCAGCGGAGCCGCCCGGCAGGGAGCTATGCTAGTCCTCAGCAAAGACGCTTCTGCAAACAAAGCGGATCCCGAATGGGTTTTAGAAGGCGGCAGTAACTTAAATAAATCATGGGCCGAAACACACTGCCGCCCGGAATGCACAGGGCGCGTGTAGCAGCCA…
chr2	238322444	238323436	DHS_positive-22	DHS_positive-22L	CGGAATCTTCCAGAGACCTAAAAC	DHS_positiveR	TATTACCCCGTCTGTGCCTAGAAT	24	61.59	45.833	24	62.137	45.833	993	86.23	47.5327	CGGAATCTTCCAGAGACCTAAAACATGTACAGAAAACTGGCGATCAGCATGAACGTAAGAGCCACTAACGCTACCTAGAAAGGATCACTTCAGGTTAAGAGCATTTCCTTCTAGCCCCAAACCTGGAAAAACAGAAGAGAAATCACACTTACCCCTGAGCAAACCTGAAGGCGTGTGTCCCTGGGCTCCTCGATTCAATTAGGTTTGAATAGGATGCATACTTTTCCCACTCACTGCGTCTCTTTTTCTTTTTGCAGCCTTTCTCCACCAAAAAAGTGGAGACTCAGAGCTGCGGAGGAAAACTCTTGCAGTCCTTGCAGGAGGCTGGAGCCCAGGAGAACTGAACGGCCTTTGGTGGAAGACTGAGCTCCAAACTGGACTGGGGCCAGGGATACCAGT…
	entire length: 5.826 kb

## Sheet: probe 2
chromosome	amplicon_hg19_start	amplicon_hg19_end	primer_pair_name	left_primer_name	left_primer_seq	right_primer_name	right_primer_seq	left_primer_length	left_primer_tm	left_primer_gc	right_primer_length	right_primer_tm	right_primer_gc	amplicon_length	amplicon_tm	amplicon_gc	amplicon_seq
chr2	238323728	238324722	DHS_negative-24	DHS_negative-24L	caacatggtgaaacccctactaaat	DHS_negativeR	GAGCATGGGGTTGTAATCAAAGAT	25	61.468	40	24	62.51	41.667	995	86.052	47.1357	caacatggtgaaacccctactaaatctctactaaaaatataaaaattagccaggcatggtggcaggcgcttgtagtcccagctatttgggaggctgaggcaggacaattgcttgaacccaggaggcagaggttgcagtgagccgagatggcgccactgcactctagcctgggcaacagagtgagactccaaaaaagagaaaaaggaaagaaagaaaagaaatgaaaagaaaagaagagaagagaagagaagagaagagaagagaagagaaaaaagaaaaaaagaaaagaaaagaagaaaagaaaagaagttccgagagagtaagtgacatcgtcattgtccagtctgggttagtaacagagctcaaatgacaacccagctttggccatccccaaacttc…
chr2	238324283	238325275	DHS_negative-25	DHS_negative-25L	TTTAGGGAAGAAAGGAGACAGCAC	DHS_negativeR	GTTTCCTACTGAATGGGAGCTTTT	24	62.2	45.833	24	61.139	41.667	993	85.235	45.3172	TTTAGGGAAGAAAGGAGACAGCACCCCAGAGAGAATGCCTGCTCCCCTCTGCAGCTCCAGGGCTCCCTTCCTCTCCCATAAAGAAGCCCAACCCATCTCTAAACCAAAGGGCTCACTTGCAGAGCACTGGAGTAGGGAACAAGGATGGAACCTGAATTATGGGGTTCTTAGGTGAAGACACGCTGAGCAGAGGCTCCGAGTATAGAACCGCGCTGCCTGCATGACATGTAGAAGGACAACACGCCCCTCCAGCGGCATCCAATTCTCTGCCCTCATCCTCTCTGCACAGTGCAGGCGTTGACTCAAGCCCCTACAGAGACCGGGGATACTTGCTGCCACCCCCTTGGTTAGAGTCTGCAACTTCAGCACTAAGGAGGACTATTTCTCCCAGAACATTGT…
chr2	238324825	238325824	DHS_negative-26	DHS_negative-26L	TAGGCAGATGCATTCCTTGGTATT	DHS_negativeR	AGAAAATCGCCATCCCTCAG	24	63.034	41.667	20	61.478	50	1000	84.374	43.4	TAGGCAGATGCATTCCTTGGTATTGAAAGTTTCTATTAcagtcgacctcgtatccatgggttctgcatccatggatttaaccaactgtggttcaaaaatgctttttaaagtagatgattgcatatatactgaacatgtacagatgtttttccttgtcatcattctctaaatgacacagtataacaactgtttacatggcatttacactgtattaggtattataagtaatctagagatggcttgaagtacacagaaggatgtgcataggttatgtgcaaatactacaccaccttccttcagggattggggcctctgtggatttgggtatccatggaggttcctggaatcagtcccccatggataccaatggatggctATATTTAAACAGCAAGGGCAAGA…
chr2	238325358	238326348	DHS_negative-27	DHS_negative-27L	GAAACTCATGGTAAACCTCCCTTG	DHS_negativeR	attcatcaaggcttctcctctacg	24	62.186	45.833	24	62.199	45.833	991	87.633	50.6559	GAAACTCATGGTAAACCTCCCTTGTGCTAACAAGAGAGAATTTGGGTTCTATGGCAGCTTTCTTCCTTAATCACCACTATGTGGATTCCCACTTACATTTCCAGTTCCTCTCTGCTACCTGATCCCAGGAGGAAAACAACCTCAAAAGTTTGAGCTGCCCTAAACGTCCTGAGTCCTGGATCTAGGCCCGGCCATCGGTGGGACCTCATAAGTCACTGAATCTCTCAGTTCACCTCATAAGTCACGGAATATCTCAATTCTGTTTCCCCTTCACTGCAGGCTTGAACTGGCTCTTGGCACCTCTTCCCATTTTCTTCCCTTATCTTGTCCTTAACTACACAAGTTAGCAAGTTCAGAACTCCATTTTCCAAGCTCCCTTGTAGCTGTGGCCCTGATGGG…
chr2	238325896	238326862	DHS_negative-28	DHS_negative-28L	CCCCTCAGATGAGAGTCAAATGTT	DHS_negativeR	tgcatttagtatcttgggtcagga	24	62.884	45.833	24	61.994	41.667	967	87.594	50.5688	CCCCTCAGATGAGAGTCAAATGTTAGTGGTTCACACCCACGCCCTTTCCTGGAGGACTGTTCGTGGATGCTGGGATCTGTCTCTTCTGGACACATTGGGGTGTGtgaggtgggtggaattccaagatgacccccaggagtcaagcccttgcgtaatccaccccccttgcgtgcaaatggaagctgagccctgattccagcctttgaacacgacaaaaatgaatggtgtcccttcctggattaggttacagttgggtcgtgggaagtcacccagggatcacagaagactctgtcttaggaaacggcagggagagattatcttgctggctgctggggtctggatgtcatgtcccccaaaaatccatatgttgaaattctaacccccaaagtgatggtattg…
chr2	238326399	238327411	DHS_negative-29	DHS_negative-29L	accatgtgaggatacagagggaag	DHS_negativeR	AAAGATCGAGGCACCCTTCAG	24	62.782	50	21	62.881	52.381	1013	87.715	50.8391	accatgtgaggatacagagggaaggtgcagtgcacgagttaggaagcaggacctctccagacaccgaatctgcgggcactttgatcttgggcttctcaaactcccaaacatgagaaatcaatttttgttgtttaagccaccaagtttaagacattttgttacaaccatccaaatggactaagacactggccttgacaaagtgagccgccatcctgtgagggccaatggcaaggaaatgtgggggcctctgggagctgagagcagctcctaacaagcaaggaagcaggaaccccaactcgacaaccacaagggcctgacttctgccaacatctacgtgagctttgaaaagactccgtgtttcagaaagaaatgtagtctcccaaacggaggtttcagcct…
chr2	238326964	238327956	DHS_negative-30	DHS_negative-30L	atgtctgatgtgggatgtgacact	DHS_negativeR	cagagttgcaggaagcttagttga	24	62.928	45.833	24	62.222	45.833	993	88.13	51.7623	atgtctgatgtgggatgtgacactccagtccattgcctctgggccagaaaaacttggcaagaggattctcactgcagaacacctgccatgggaccagcctgacttctcagaacccactccttgcctggcttcttctcctgccctcatccttcttcctgccttccttctaggtttcccctgggagctctccctcagtaatcgcttgcacaacaccctgtctcaggctctgctagaaggaacttgaACATACACACAGTCATAGAGAAGCCAATATGAAGACTCCAGCTCCCTGAATGTTAAGAGGCAGTGGCAGACTGTGTAACAGACTAAGCATCCGAGTTCCATCACAGTCTCCAGGACTCAAAGGGAAGTCGCAGCCACAGCAGCAGCATCTGCCAC…
chr2	238327490	238328485	DHS_negative-31	DHS_negative-31L	ctcccagaatagaccagagggttt	DHS_negativeR	CCTGGTAGAGGAGATGCTAGAAGG	24	63.068	50	24	61.873	54.167	996	86.392	47.8916	ctcccagaatagaccagagggtttatgctgggatatcctgggagatattcctggagggccagctcaagtccactcttctcaccctcccaacCAGCTCCCAGTGATGGATCTGCAATCATGTTAATAGATTTGCTTGTTGCAGTGAGGCTGGAGTTTCCTCTTATTGAAGAGGAGGTATGTGACATTCCAAAATCAGCTTAAAGTAAAATGCTCCACTGAGGCAACTAGGCCTGTTTCAAGACAAGAAGGATTAGAAGCCCAATCAAGGAAGAGGACTTGAGGCTTCCACTGACCCCACAGCCAGAGGGCAGCTGGGGTTTCTCATTCCATCCCTGTGCCTGTTTTAAGCCTCCTCgagtgtcagagtggaaagttgagcggatctctgggaatgaggcc…
chr2	238328193	238329206	DHS_negative-32	DHS_negative-32L	CACTTCATATGGACATGTTGGTGT	DHS_negativeR	CCTTCCTGCCTGTTTCACTTAttt	24	60.942	41.667	24	61.931	41.667	1014	85.035	44.8718	CACTTCATATGGACATGTTGGTGTGAATTTTTCCTACTCTATTCTACTGCACAAATGATGCTGTTTCTGCGATTTTCGAGAGTCTAAAACCAAATAGCACTTCACTTTATGCTACTAAAACACACCAGGCTATGAAGGAAAACGTAGTGCCAGCCATGCACAGAAAGCTGTTGGGTCATGTGTCTAGACCAACACTTCTCTTATTTCAGGAATGCCCATCCTCTACTTTGACCAGGGGTTCAAATGAGAGCTGCCATCTTCCAGAAGAACCTTCTAGCATCTCCTCTACCAGGTGATCCAGAGTTGGTAAGCTCATCCCCAGGTCTGCCTGCTTACATCTTAGAGCCAGCCAGTCTTGAGCCCTCTCTGATAATACCAGGAGCTGCCATATTTGCTACC…
chr2	238328900	238329890	DHS_negative-33	DHS_negative-33L	CTTTTCTCATCAAAACAGGCAGGA	DHS_negativeR	TCAGCTGAGCATGGTTTATAGCTC	24	63.837	41.667	24	62.037	45.833	991	85.82	46.6196	CTTTTCTCATCAAAACAGGCAGGAttgggaggccgagatgggtggacctcacctgaggtcaggagttcaagaccagcctagccaacatggtgaaactctgtctctgctaaaaatacaaaaagttgctgggtgtgggggcaggcgcctgtaatcccagctactcaggatcctgaggcaggagaatcacttgaacccgggaggtggaggttacagtgagccgagattgtgccattgcactgcagcctgggcaaaaagagcaaaactcagtctcaaaaaaataaataaaTAAGTGAAACAGGCAGGAAGGGAAGTCTTTGTTTCTGAGTAGCACAAAAGCCTGAAATATAAAGTAGATGTCTAGTATGTGTCCTAAAGCGTCAACCCAGGGAGATATGGGCG…
	entire length 6.162 kb
